# Supplementary material for: Recovering Ancient Grapevine Cultivars in the Balearic Islands: Sanitary Status Evaluation and Virus Elimination
Source: Plants (Basel). 2022 Jun 30;11(13):1754. doi: 10.3390/plants11131754 (PMC9268875; doi:10.3390/plants11131754)
Supplement: Supplementary file 1 [file plants-11-01754-s001.zip]

Archive with 1 entries (1 files):
- plants-1773877-supplementary.pdf
